# Supplementary material for: Indoor Mobility, Frailty, and Disability in Community-Dwelling Older Adults: A Mediation Model
Source: Int J Environ Res Public Health. 2022 Sep 9;19(18):11386. doi: 10.3390/ijerph191811386 (PMC9517026; doi:10.3390/ijerph191811386)
Supplement: Supplementary file 1 [file ijerph-19-11386-s001.zip]

Archive with 1 entries (1 files):
- ijerph-1810669-supplementary.pdf
